# Supplementary material for: Characterization of a New Stripe Rust Resistance Gene on Chromosome 2StS from Thinopyrum intermedium in Wheat
Source: Plants (Basel). 2025 May 20;14(10):1538. doi: 10.3390/plants14101538 (PMC12114733; doi:10.3390/plants14101538)
Supplement: Supplementary file 1 [file plants-14-01538-s001.zip]

Archive with 1 entries (1 files):
- plants-3646022-supplementary.pdf
